# Supplementary material for: RPD3 and UME6 are involved in the activation of PDR5 transcription and pleiotropic drug resistance in ρ0 cells of Saccharomyces cerevisiae
Source: BMC Microbiol. 2021 Nov 9;21:311. doi: 10.1186/s12866-021-02373-1 (PMC8576940; doi:10.1186/s12866-021-02373-1)
Supplement: Supplementary file 1 — Additional file 1: Table S1. Relative expression levels quantified by qRT-PCR in Fig. 3A. [file 12866_2021_2373_MOESM1_ESM.xlsx]

## Sheet: Figure 3A
		Biological replicates
Sample Name	Target Name	Relative Expression Level (Normalized Quantity Mean)	Relative Expression Level (Normalized Quantity Mean)
wild type (ρ0 )	PDR3	1.6389	2.37047
	PDR5	1.39489	1.5076
ume6Δ (ρ0 )	PDR3	1.25901	1.36882
	PDR5	0.515015	0.34895
rpd3Δ (ρ0 )	PDR3	3.02883	2.697
	PDR5	0.357998	0.347819
pdr3Δ (ρ0 )	PDR3	0.288234	0.238352
	PDR5	0.250064	0.238328
ash1Δ (ρ0 )	PDR3	2.8268	3.17081
	PDR5	2.60236	1.75513
wild type (ρ+ )	PDR3	1.02744	0.968758
	PDR5	0.133464	0.10078
