# Supplementary material for: RPD3 and UME6 are involved in the activation of PDR5 transcription and pleiotropic drug resistance in ρ0 cells of Saccharomyces cerevisiae
Source: BMC Microbiol. 2021 Nov 9;21:311. doi: 10.1186/s12866-021-02373-1 (PMC8576940; doi:10.1186/s12866-021-02373-1)
Supplement: Supplementary file 2 — Additional file 2: Table S2. Relative expression levels quantified by qRT-PCR in Fig. 3B. [file 12866_2021_2373_MOESM2_ESM.xlsx]

## Sheet: Figure 3B
		Biological replicates
Sample Name	Target Name	Relative Expression Level (Normalized Quantity Mean)	Relative Expression Level (Normalized Quantity Mean)
wild type (ρ+ )	PDR3	1.01463	0.858122
	PDR5	0.121535	0.0790904
ume6Δ (ρ+ )	PDR3	1.80092	0.97233
	PDR5	0.21653	0.12246
rpd3Δ (ρ+ )	PDR3	1.22235	1.36362
	PDR5	0.100433	0.062798
pdr3Δ (ρ+ )	PDR3	0.116604	0.107318
	PDR5	0.130342	0.0819972
ash1Δ (ρ+ )	PDR3	1.11432	0.972757
	PDR5	0.111167	0.129568
wild type (ρ0 )	PDR3	1.64172	2.56294
	PDR5	1.37672	1.5477
