# Supplementary material for: RPD3 and UME6 are involved in the activation of PDR5 transcription and pleiotropic drug resistance in ρ0 cells of Saccharomyces cerevisiae
Source: BMC Microbiol. 2021 Nov 9;21:311. doi: 10.1186/s12866-021-02373-1 (PMC8576940; doi:10.1186/s12866-021-02373-1)
Supplement: Supplementary file 3 — Additional file 3: Table S3. Relative expression levels quantified by qRT-PCR in Fig. 4. [file 12866_2021_2373_MOESM3_ESM.xlsx]

## Sheet: Figure 4
			Biological replicates
Sample name		Target Name	Relative Expression Level (Normalized Quantity Mean)	Relative Expression Level (Normalized Quantity Mean)	Relative Expression Level (Normalized Quantity Mean)
wild type (ρ0 )	0min	PDR3	5.36718	1.32432	18.9815
		PDR5	2.74726	1.11941	3.02472
	45min	PDR3	6.86872	2.03898	15.7729
		PDR5	4.61998	1.72651	4.72087
	90min	PDR3	7.53411	1.79268	24.3035
		PDR5	3.71711	1.48719	6.13376
ume6Δ (ρ0 )	0min	PDR3	4.32082	0.897443	6.60392
		PDR5	0.977676	0.223308	1.14887
	45min	PDR3	6.45261	0.901226	8.08573
		PDR5	1.67472	0.257196	1.72238
	90min	PDR3	6.90681	1.02002	10.1749
		PDR5	1.03097	0.274809	1.328
